# Supplementary material for: Identification and functional analysis of bacteria in sclerotia of Cordyceps militaris
Source: PeerJ. 2021 Nov 25;9:e12511. doi: 10.7717/peerj.12511 (PMC8627653; doi:10.7717/peerj.12511)
Supplement: Supplemental Information 4 [file peerj-09-12511-s004.xlsx]

## Sheet: Cordycepin
Item	Group	Number(μg/g)
1	N-2	3006.2
1	N-2	3370.61
1	N-2	2929.17
2	N-26	228.897
2	N-26	589.21
2	N-26	609.725
3	CK	3189.52
3	CK	2921.84
3	CK	2935.82

## Sheet: Polysacchardes
Item	Group	Number(mg/g)
1	N-2	442.559
1	N-2	517.855
1	N-2	483.884
2	N-26	290.406
2	N-26	370.975
2	N-26	319.221
3	CK	70.9833
3	CK	90.0446
3	CK	97.5736

## Sheet: Diameter
Item	Group	Number(mm)
1	N-2	3.08
1	N-2	3.09
1	N-2	3.52
1	N-2	3.23
1	N-2	3.52
2	N-26	3.51
2	N-26	3.57
2	N-26	3.34
2	N-26	3.56
2	N-26	4.16
3	CK	7.54
3	CK	7.21
3	CK	7.45
3	CK	7.26
3	CK	7.43

## Sheet: Dry weight
Item	Group	Number(g/shaker)
1	N-2	0.2276
1	N-2	0.2014
1	N-2	0.20602
2	N-26	0.4876
2	N-26	0.4124
2	N-26	0.4648
3	CK	1.5864
3	CK	1.4796
3	CK	1.6304
